# Supplementary material for: More than just investment: Causality analysis between foreign direct investment and economic growth
Source: PLoS One. 2022 Nov 3;17(11):e0276621. doi: 10.1371/journal.pone.0276621 (PMC9632898; doi:10.1371/journal.pone.0276621)
Supplement: S2 Appendix — (XLSX) [file pone.0276621.s002.xlsx]

## Sheet: Sheet1
Country	Region	Category	Year	GDP per capita	FDI, Net infolws (%)	Recesion
Afghanistan	Asia	#N/A	2010	543.303	1.20312	0
Afghanistan	Asia	#N/A	2011	591.163	0.293025	0
Afghanistan	Asia	#N/A	2012	641.871	0.285441	0
Afghanistan	Asia	#N/A	2013	637.165	0.239801	0
Afghanistan	Asia	#N/A	2014	613.857	0.209665	0
Afghanistan	Asia	#N/A	2015	578.466	0.884001	0
Afghanistan	Asia	#N/A	2016	509.22	0.516606	0
Afghanistan	Asia	#N/A	2017	519.889	0.274797	0
Afghanistan	Asia	#N/A	2018	493.757	0.661572	0
Afghanistan	Asia	#N/A	2019	507.103	0.124496	0
Afghanistan	Asia	#N/A	2020	516.748	0.0644763	0
Albania	Europe	#N/A	2010	4094.35	9.13813	0
Albania	Europe	#N/A	2011	4437.14	8.13533	0
Albania	Europe	#N/A	2012	4247.63	7.45136	0
Albania	Europe	#N/A	2013	4413.06	9.81629	0
Albania	Europe	#N/A	2014	4578.63	8.69304	0
Albania	Europe	#N/A	2015	3952.8	8.69054	0
Albania	Europe	#N/A	2016	4124.06	8.80509	0
Albania	Europe	#N/A	2017	4531.02	7.85547	0
Albania	Europe	#N/A	2018	5284.38	7.94635	0
Albania	Europe	#N/A	2019	5355.85	7.79872	0
Albania	Europe	#N/A	2020	5246.29	7.18546	0
Algeria	Africa	#N/A	2010	4480.79	1.42696	0
Algeria	Africa	#N/A	2011	5455.68	1.28553	0
Algeria	Africa	#N/A	2012	5592.22	0.717693	0
Algeria	Africa	#N/A	2013	5499.59	0.806601	0
Algeria	Africa	#N/A	2014	5493.06	0.702589	0
Algeria	Africa	#N/A	2015	4177.89	-0.324012	0
Algeria	Africa	#N/A	2016	3946.45	1.0237	0
Algeria	Africa	#N/A	2017	4109.7	0.72326	0
Algeria	Africa	#N/A	2018	4153.96	0.838207	0
Algeria	Africa	#N/A	2019	3975.51	0.804111	0
Algeria	Africa	#N/A	2020	3306.86	0.776992	0
Angola	Africa	#N/A	2010	3587.88	-3.85111	0
Angola	Africa	#N/A	2011	4615.47	-2.70487	0
Angola	Africa	#N/A	2012	5100.1	-1.14377	0
Angola	Africa	#N/A	2013	5254.88	-5.20812	0
Angola	Africa	#N/A	2014	5408.41	2.5101	0
Angola	Africa	#N/A	2015	4166.98	8.63061	0
Angola	Africa	#N/A	2016	3506.07	-0.177523	0
Angola	Africa	#N/A	2017	4095.81	-6.05721	0
Angola	Africa	#N/A	2018	3289.64	-6.36988	0
Angola	Africa	#N/A	2019	2809.63	-4.58355	0
Angola	Africa	#N/A	2020	1776.17	-3.19732	0
Argentina	America	#N/A	2010	10386	2.67516	0
Argentina	America	#N/A	2011	12848.9	2.04464	0
Argentina	America	#N/A	2012	13082.7	2.80667	0
Argentina	America	#N/A	2013	13080.3	1.77921	0
Argentina	America	#N/A	2014	12334.8	0.962407	0
Argentina	America	#N/A	2015	13789.1	1.97713	0
Argentina	America	#N/A	2016	12790.2	0.58475	0
Argentina	America	#N/A	2017	14613	1.78936	0
Argentina	America	#N/A	2018	11633.5	2.23253	0
Argentina	America	#N/A	2019	9912.28	1.47435	0
Argentina	America	#N/A	2020	8579.02	1.03241	0
Armenia	Asia	#N/A	2010	3218.38	5.71604	0
Armenia	Asia	#N/A	2011	3525.81	6.44067	0
Armenia	Asia	#N/A	2012	3681.84	4.67673	0
Armenia	Asia	#N/A	2013	3838.17	3.11193	0
Armenia	Asia	#N/A	2014	3986.23	3.50211	0
Armenia	Asia	#N/A	2015	3607.29	1.74474	0
Armenia	Asia	#N/A	2016	3591.83	3.16451	0
Armenia	Asia	#N/A	2017	3914.53	2.17685	0
Armenia	Asia	#N/A	2018	4220.54	2.14181	0
Armenia	Asia	#N/A	2019	4622.74	0.741199	0
Armenia	Asia	#N/A	2020	4266.02	0.373252	0
Australia	Oceania	Developed	2010	52022.1	3.06824	0
Australia	Oceania	Developed	2011	62517.8	4.6895	0
Australia	Oceania	Developed	2012	68012.1	3.72131	0
Australia	Oceania	Developed	2013	68150.1	3.4552	0
Australia	Oceania	Developed	2014	62510.8	4.30682	0
Australia	Oceania	Developed	2015	56755.7	3.47217	0
Australia	Oceania	Developed	2016	49971.1	3.56095	0
Australia	Oceania	Developed	2017	54028	3.63247	0
Australia	Oceania	Developed	2018	57355	4.29285	0
Australia	Oceania	Developed	2019	55057.2	2.80909	0
Australia	Oceania	Developed	2020	51692.8	1.47901	0
Austria	Europe	Developed	2010	46858	-5.61565	0
Austria	Europe	Developed	2011	51375	5.33121	0
Austria	Europe	Developed	2012	48567.7	1.27462	0
Austria	Europe	Developed	2013	50716.7	0.104892	0
Austria	Europe	Developed	2014	51717.5	0.387373	0
Austria	Europe	Developed	2015	44178	-2.0889	0
Austria	Europe	Developed	2016	45276.8	-7.31588	0
Austria	Europe	Developed	2017	47309.4	3.24793	0
Austria	Europe	Developed	2018	51453.1	-6.28773	0
Austria	Europe	Developed	2019	50121.6	-2.94846	0
Austria	Europe	Developed	2020	48586.8	-4.20412	0
Azerbaijan	Asia	#N/A	2010	5843.53	6.33726	0
Azerbaijan	Asia	#N/A	2011	7189.69	6.80062	0
Azerbaijan	Asia	#N/A	2012	7496.29	7.59608	0
Azerbaijan	Asia	#N/A	2013	7875.76	3.53193	0
Azerbaijan	Asia	#N/A	2014	7891.31	5.88811	0
Azerbaijan	Asia	#N/A	2015	5500.31	7.62634	0
Azerbaijan	Asia	#N/A	2016	3880.74	11.8827	0
Azerbaijan	Asia	#N/A	2017	4147.09	7.01688	0
Azerbaijan	Asia	#N/A	2018	4739.84	2.97795	0
Azerbaijan	Asia	#N/A	2019	4805.75	3.12183	0
Azerbaijan	Asia	#N/A	2020	4221.41	1.1903	0
Bahamas, The	America	#N/A	2010	28443.9	8.63699	0
Bahamas, The	America	#N/A	2011	28005.9	6.61958	0
Bahamas, The	America	#N/A	2012	29485.9	4.90808	0
Bahamas, The	America	#N/A	2013	28784	3.64237	0
Bahamas, The	America	#N/A	2014	29980.7	2.25505	0
Bahamas, The	America	#N/A	2015	31295.6	0.639799	0
Bahamas, The	America	#N/A	2016	31563.3	3.25534	0
Bahamas, The	America	#N/A	2017	32719.7	2.46436	0
Bahamas, The	America	#N/A	2018	33767.9	3.8278	0
Bahamas, The	America	#N/A	2019	34863.4	2.00994	0
Bahamas, The	America	#N/A	2020	25194	3.62672	0
Bahrain	Asia	#N/A	2010	20722.1	0.6058	0
Bahrain	Asia	#N/A	2011	22514.2	2.71349	0
Bahrain	Asia	#N/A	2012	23654.4	5.02347	0
Bahrain	Asia	#N/A	2013	24744.3	11.456	0
Bahrain	Asia	#N/A	2014	24989.4	4.54843	0
Bahrain	Asia	#N/A	2015	22634.1	0.208993	0
Bahrain	Asia	#N/A	2016	22608.5	0.754929	0
Bahrain	Asia	#N/A	2017	23742.9	1.46272	0
Bahrain	Asia	#N/A	2018	23991	0.29409	0
Bahrain	Asia	#N/A	2019	23443.4	3.88416	0
Bahrain	Asia	#N/A	2020	20410	2.89856	0
Bangladesh	Asia	Frontier	2010	781.154	1.06893	0
Bangladesh	Asia	Frontier	2011	861.762	0.983167	0
Bangladesh	Asia	Frontier	2012	883.117	1.1881	0
Bangladesh	Asia	Frontier	2013	981.861	1.73542	0
Bangladesh	Asia	Frontier	2014	1118.87	1.46871	0
Bangladesh	Asia	Frontier	2015	1248.45	1.45129	0
Bangladesh	Asia	Frontier	2016	1401.56	1.05355	0
Bangladesh	Asia	Frontier	2017	1563.77	0.724997	0
Bangladesh	Asia	Frontier	2018	1698.13	0.88368	0
Bangladesh	Asia	Frontier	2019	1855.69	0.63061	0
Bangladesh	Asia	Frontier	2020	1961.61	0.353867	0
Barbados	America	#N/A	2010	16056.4	9.38934	0
Barbados	America	#N/A	2011	16458.4	9.86694	0
Barbados	America	#N/A	2012	16249.7	11.4544	0
Barbados	America	#N/A	2013	16451.3	2.22556	0
Barbados	America	#N/A	2014	16489.1	16.0479	0
Barbados	America	#N/A	2015	16524.9	14.6029	0
Barbados	America	#N/A	2016	16900	11.5464	0
Barbados	America	#N/A	2017	17391.7	4.14137	0
Barbados	America	#N/A	2018	17745.3	4.74976	0
Barbados	America	#N/A	2019	18148.5	4.13458	0
Barbados	America	#N/A	2020	15373.9	5.93255	0
Belgium	Europe	Developed	2010	44141.9	26.0924	0
Belgium	Europe	Developed	2011	47348.5	31.307	0
Belgium	Europe	Developed	2012	44673.1	2.38023	0
Belgium	Europe	Developed	2013	46744.7	-5.68223	0
Belgium	Europe	Developed	2014	47700.5	-2.84393	0
Belgium	Europe	Developed	2015	40991.8	-4.22249	0
Belgium	Europe	Developed	2016	41984.1	12.0945	0
Belgium	Europe	Developed	2017	44089.3	-7.43512	0
Belgium	Europe	Developed	2018	47554.7	-7.66128	0
Belgium	Europe	Developed	2019	46414.4	-5.61855	0
Belgium	Europe	Developed	2020	45159.3	-3.36692	0
Bhutan	Asia	#N/A	2010	2258.19	4.86269	0
Bhutan	Asia	#N/A	2011	2563.26	1.75238	0
Bhutan	Asia	#N/A	2012	2538.95	1.36872	0
Bhutan	Asia	#N/A	2013	2472.72	1.1635	0
Bhutan	Asia	#N/A	2014	2652.23	1.23408	0
Bhutan	Asia	#N/A	2015	2752.63	0.321968	0
Bhutan	Asia	#N/A	2016	2930.57	0.550455	0
Bhutan	Asia	#N/A	2017	3286.6	-0.675563	0
Bhutan	Asia	#N/A	2018	3243.48	0.108279	0
Bhutan	Asia	#N/A	2019	3316.17	0.513136	0
Bhutan	Asia	#N/A	2020	3000.78	-0.120364	0
Bolivia	America	#N/A	2010	1955.46	3.16544	0
Bolivia	America	#N/A	2011	2346.34	3.58444	0
Bolivia	America	#N/A	2012	2609.88	3.91355	0
Bolivia	America	#N/A	2013	2908.2	5.70662	0
Bolivia	America	#N/A	2014	3081.88	1.98982	0
Bolivia	America	#N/A	2015	3035.97	1.68073	0
Bolivia	America	#N/A	2016	3076.66	0.98808	0
Bolivia	America	#N/A	2017	3351.12	1.89949	0
Bolivia	America	#N/A	2018	3548.59	0.750525	0
Bolivia	America	#N/A	2019	3552.07	-0.529735	0
Bolivia	America	#N/A	2020	3133.1	-3.05165	0
Botswana	Africa	#N/A	2010	6434.81	1.70787	0
Botswana	Africa	#N/A	2011	7617.31	1.9099	0
Botswana	Africa	#N/A	2012	7050.57	1.01588	0
Botswana	Africa	#N/A	2013	7224.91	0.45053	0
Botswana	Africa	#N/A	2014	7780.63	3.29093	0
Botswana	Africa	#N/A	2015	6799.87	2.78784	0
Botswana	Africa	#N/A	2016	7243.93	0.944949	0
Botswana	Africa	#N/A	2017	7893.42	1.61964	0
Botswana	Africa	#N/A	2018	8279.82	1.69062	0
Botswana	Africa	#N/A	2019	7970.8	0.564112	0
Botswana	Africa	#N/A	2020	6404.9	0.531557	0
Brazil	America	Emerging	2010	11286.2	3.73001	0
Brazil	America	Emerging	2011	13245.6	3.91518	0
Brazil	America	Emerging	2012	12370	3.75496	0
Brazil	America	Emerging	2013	12300.3	3.04151	0
Brazil	America	Emerging	2014	12112.6	3.57135	0
Brazil	America	Emerging	2015	8814	3.59215	0
Brazil	America	Emerging	2016	8710.1	4.13738	0
Brazil	America	Emerging	2017	9928.64	3.33826	0
Brazil	America	Emerging	2018	9151.45	4.07749	0
Brazil	America	Emerging	2019	8897.49	3.68375	0
Brazil	America	Emerging	2020	6796.84	2.61545	0
Bulgaria	Europe	#N/A	2010	6812.41	3.6362	0
Bulgaria	Europe	#N/A	2011	7809.43	3.64749	0
Bulgaria	Europe	#N/A	2012	7395.85	3.29297	0
Bulgaria	Europe	#N/A	2013	7655.13	3.56394	0
Bulgaria	Europe	#N/A	2014	7876.87	1.91584	0
Bulgaria	Europe	#N/A	2015	7055.94	4.37437	0
Bulgaria	Europe	#N/A	2016	7548.86	2.75871	0
Bulgaria	Europe	#N/A	2017	8334.08	3.39072	0
Bulgaria	Europe	#N/A	2018	9427.73	2.7272	0
Bulgaria	Europe	#N/A	2019	9828.15	3.22315	0
Bulgaria	Europe	#N/A	2020	10079.2	3.86603	0
Burundi	Africa	#N/A	2010	234.236	0.0384119	0
Burundi	Africa	#N/A	2011	249.578	0.150057	0
Burundi	Africa	#N/A	2012	252.359	0.0259254	0
Burundi	Africa	#N/A	2013	256.976	4.76121	0
Burundi	Africa	#N/A	2014	274.858	3.0212	0
Burundi	Africa	#N/A	2015	305.55	1.59847	0
Burundi	Africa	#N/A	2016	282.193	0.00202796	0
Burundi	Africa	#N/A	2017	292.998	0.0115157	0
Burundi	Africa	#N/A	2018	271.752	0.0368652	0
Burundi	Africa	#N/A	2019	261.245	0.0397106	0
Burundi	Africa	#N/A	2020	238.991	0.213144	0
Cambodia	Asia	#N/A	2010	785.503	12.4914	0
Cambodia	Asia	#N/A	2011	882.276	11.9948	0
Cambodia	Asia	#N/A	2012	950.88	14.1457	0
Cambodia	Asia	#N/A	2013	1013.42	13.5833	0
Cambodia	Asia	#N/A	2014	1093.5	11.0969	0
Cambodia	Asia	#N/A	2015	1162.9	10.0987	0
Cambodia	Asia	#N/A	2016	1269.59	12.3692	0
Cambodia	Asia	#N/A	2017	1385.26	12.5718	0
Cambodia	Asia	#N/A	2018	1512.13	13.0745	0
Cambodia	Asia	#N/A	2019	1643.12	13.522	0
Cambodia	Asia	#N/A	2020	1543.67	14.0444	0
Cameroon	Africa	#N/A	2010	1286.52	1.94952	0
Cameroon	Africa	#N/A	2011	1405.09	2.1327	0
Cameroon	Africa	#N/A	2012	1354.55	1.74884	0
Cameroon	Africa	#N/A	2013	1465.64	1.62297	0
Cameroon	Africa	#N/A	2014	1542.62	1.99484	0
Cameroon	Africa	#N/A	2015	1327.5	2.15564	0
Cameroon	Africa	#N/A	2016	1364.33	1.96335	0
Cameroon	Africa	#N/A	2017	1425.11	2.25621	0
Cameroon	Africa	#N/A	2018	1534.49	1.91398	0
Cameroon	Africa	#N/A	2019	1507.45	2.5832	0
Cameroon	Africa	#N/A	2020	1537.13	1.65469	0
Canada	America	Developed	2010	47562.1	1.83726	0
Canada	America	Developed	2011	52223.7	2.13783	0
Canada	America	Developed	2012	52669.1	2.70017	0
Canada	America	Developed	2013	52635.2	3.6298	0
Canada	America	Developed	2014	50956	3.5539	0
Canada	America	Developed	2015	43596.1	3.85389	0
Canada	America	Developed	2016	42315.6	2.23835	0
Canada	America	Developed	2017	45129.4	1.53752	0
Canada	America	Developed	2018	46454.7	2.46931	0
Canada	America	Developed	2019	46326.7	2.78686	0
Canada	America	Developed	2020	43294.6	1.61409	0
Chile	America	Emerging	2010	12808	7.3304	0
Chile	America	Emerging	2011	14637.2	10.1347	0
Chile	America	Emerging	2012	15351.5	11.743	0
Chile	America	Emerging	2013	15842.9	7.97834	0
Chile	America	Emerging	2014	14671	9.04195	0
Chile	America	Emerging	2015	13574.2	8.55986	0
Chile	America	Emerging	2016	13753.6	4.92278	0
Chile	America	Emerging	2017	14998.8	2.21193	0
Chile	America	Emerging	2018	15888.1	2.60766	0
Chile	America	Emerging	2019	14741.7	4.5051	0
Chile	America	Emerging	2020	13231.7	3.37155	0
China	Asia	Emerging	2010	4550.45	4.00356	0
China	Asia	Emerging	2011	5618.13	3.70883	0
China	Asia	Emerging	2012	6316.92	2.82709	0
China	Asia	Emerging	2013	7050.65	3.03988	0
China	Asia	Emerging	2014	7678.6	2.55923	0
China	Asia	Emerging	2015	8066.94	2.19218	0
China	Asia	Emerging	2016	8147.94	1.55564	0
China	Asia	Emerging	2017	8879.44	1.34913	0
China	Asia	Emerging	2018	9976.68	1.69391	0
China	Asia	Emerging	2019	10216.6	1.31072	0
China	Asia	Emerging	2020	10434.8	1.44318	0
Colombia	America	Emerging	2010	6336.71	2.24383	0
Colombia	America	Emerging	2011	7335.17	4.37299	0
Colombia	America	Emerging	2012	8050.26	4.05476	0
Colombia	America	Emerging	2013	8218.35	4.24228	0
Colombia	America	Emerging	2014	8114.34	4.24251	0
Colombia	America	Emerging	2015	6175.88	3.95954	0
Colombia	America	Emerging	2016	5870.78	4.89983	0
Colombia	America	Emerging	2017	6376.71	4.39294	0
Colombia	America	Emerging	2018	6729.58	3.38084	0
Colombia	America	Emerging	2019	6424.98	4.32525	0
Colombia	America	Emerging	2020	5334.56	2.74782	0
Congo, Rep.	Africa	#N/A	2010	3073.56	11.5773	0
Congo, Rep.	Africa	#N/A	2011	3557.56	1.90783	0
Congo, Rep.	Africa	#N/A	2012	3923.09	-0.391399	0
Congo, Rep.	Africa	#N/A	2013	3883.75	10.4621	0
Congo, Rep.	Africa	#N/A	2014	3776.49	16.1398	0
Congo, Rep.	Africa	#N/A	2015	2447.54	35.9945	0
Congo, Rep.	Africa	#N/A	2016	2039.45	0.495051	0
Congo, Rep.	Africa	#N/A	2017	2173.68	39.8276	0
Congo, Rep.	Africa	#N/A	2018	2601.41	31.5672	0
Congo, Rep.	Africa	#N/A	2019	2359.18	26.4	0
Congo, Rep.	Africa	#N/A	2020	1846.13	39.4177	0
Cyprus	Asia	#N/A	2010	31023.6	120.595	0
Cyprus	Asia	#N/A	2011	32396.4	146.727	1
Cyprus	Asia	#N/A	2012	28912.2	280.132	1
Cyprus	Asia	#N/A	2013	27729.2	108.642	1
Cyprus	Asia	#N/A	2014	27163.3	223.428	1
Cyprus	Asia	#N/A	2015	23408.3	145.953	1
Cyprus	Asia	#N/A	2016	24605.9	40.6053	1
Cyprus	Asia	#N/A	2017	26444.1	62.991	0
Cyprus	Asia	#N/A	2018	29089.5	-4.35009	0
Cyprus	Asia	#N/A	2019	28288.5	163.044	0
Cyprus	Asia	#N/A	2020	27527.8	-1.32958	0
Denmark	Europe	Developed	2010	58041.4	-3.65467	0
Denmark	Europe	Developed	2011	61753.6	3.9415	0
Denmark	Europe	Developed	2012	58507.5	-4.99767	0
Denmark	Europe	Developed	2013	61191.2	0.198012	0
Denmark	Europe	Developed	2014	62549	1.86331	0
Denmark	Europe	Developed	2015	53254.9	0.611475	0
Denmark	Europe	Developed	2016	54664	2.49237	0
Denmark	Europe	Developed	2017	57610.1	1.08613	0
Denmark	Europe	Developed	2018	61591.9	2.456	0
Denmark	Europe	Developed	2019	59775.7	-1.09383	0
Denmark	Europe	Developed	2020	61063.3	0.444479	0
Dominican Republic	America	#N/A	2010	5555.39	3.37949	0
Dominican Republic	America	#N/A	2011	5913.43	3.78685	0
Dominican Republic	America	#N/A	2012	6110.37	5.62922	0
Dominican Republic	America	#N/A	2013	6238.13	2.5524	0
Dominican Republic	America	#N/A	2014	6608.83	3.55061	0
Dominican Republic	America	#N/A	2015	6921.52	3.12978	0
Dominican Republic	America	#N/A	2016	7280.88	3.32357	0
Dominican Republic	America	#N/A	2017	7609.35	4.49749	0
Dominican Republic	America	#N/A	2018	8050.64	3.20786	0
Dominican Republic	America	#N/A	2019	8282.12	3.18097	0
Dominican Republic	America	#N/A	2020	7268.2	3.1141	0
Ecuador	America	#N/A	2010	4633.59	0.238505	0
Ecuador	America	#N/A	2011	5200.56	0.814974	0
Ecuador	America	#N/A	2012	5682.05	0.645346	0
Ecuador	America	#N/A	2013	6056.33	0.764305	0
Ecuador	America	#N/A	2014	6377.09	0.759282	0
Ecuador	America	#N/A	2015	6124.49	1.33215	0
Ecuador	America	#N/A	2016	6060.09	0.764525	0
Ecuador	America	#N/A	2017	6213.5	0.603583	0
Ecuador	America	#N/A	2018	6295.93	1.29084	0
Ecuador	America	#N/A	2019	6222.52	0.900873	0
Ecuador	America	#N/A	2020	5600.39	1.16412	0
Ethiopia	Africa	#N/A	2010	341.554	0.963031	0
Ethiopia	Africa	#N/A	2011	354.48	1.96736	0
Ethiopia	Africa	#N/A	2012	467.078	0.643173	0
Ethiopia	Africa	#N/A	2013	499.532	2.82041	0
Ethiopia	Africa	#N/A	2014	566.926	3.33569	0
Ethiopia	Africa	#N/A	2015	640.542	4.06649	0
Ethiopia	Africa	#N/A	2016	717.125	5.57621	0
Ethiopia	Africa	#N/A	2017	768.523	4.91271	0
Ethiopia	Africa	#N/A	2018	771.525	3.98771	0
Ethiopia	Africa	#N/A	2019	855.761	2.65736	0
Ethiopia	Africa	#N/A	2020	936.34	2.22565	0
Fiji	Oceania	#N/A	2010	3652.54	5.67079	0
Fiji	Oceania	#N/A	2011	4371.45	5.75326	0
Fiji	Oceania	#N/A	2012	4591.58	6.98169	0
Fiji	Oceania	#N/A	2013	4840.73	5.81801	0
Fiji	Oceania	#N/A	2014	5605.61	7.77995	0
Fiji	Oceania	#N/A	2015	5390.71	4.38593	0
Fiji	Oceania	#N/A	2016	5651.27	7.94327	0
Fiji	Oceania	#N/A	2017	6101.02	7.2403	0
Fiji	Oceania	#N/A	2018	6317.44	8.40046	0
Fiji	Oceania	#N/A	2019	6175.87	5.86367	0
Fiji	Oceania	#N/A	2020	5057.63	5.27982	0
Finland	Europe	Developed	2010	46460	4.90447	0
Finland	Europe	Developed	2011	51082	-2.18279	0
Finland	Europe	Developed	2012	47710.8	1.90902	0
Finland	Europe	Developed	2013	49878	-1.81443	0
Finland	Europe	Developed	2014	50260.3	6.38571	0
Finland	Europe	Developed	2015	42784.7	7.45825	0
Finland	Europe	Developed	2016	43784.3	2.12964	0
Finland	Europe	Developed	2017	46297.5	6.72471	0
Finland	Europe	Developed	2018	49964.5	-3.83616	0
Finland	Europe	Developed	2019	48678.3	5.81422	0
Finland	Europe	Developed	2020	48745	-0.878681	0
France	Europe	Developed	2010	40638.3	1.47163	0
France	Europe	Developed	2011	43790.7	1.5449	0
France	Europe	Developed	2012	40874.7	1.22753	0
France	Europe	Developed	2013	42592.9	1.12374	0
France	Europe	Developed	2014	43011.3	0.203525	0
France	Europe	Developed	2015	36638.2	1.75643	0
France	Europe	Developed	2016	37037.4	1.32739	0
France	Europe	Developed	2017	38685.3	1.38554	0
France	Europe	Developed	2018	41572.5	2.77793	0
France	Europe	Developed	2019	40578.6	2.10647	0
France	Europe	Developed	2020	39030.4	0.503458	0
Germany	Europe	Developed	2010	41531.9	2.53323	0
Germany	Europe	Developed	2011	46644.8	2.60483	0
Germany	Europe	Developed	2012	43858.4	1.85531	0
Germany	Europe	Developed	2013	46285.8	1.80028	0
Germany	Europe	Developed	2014	47960	0.501769	0
Germany	Europe	Developed	2015	41086.7	1.8599	0
Germany	Europe	Developed	2016	42107.5	1.86612	0
Germany	Europe	Developed	2017	44542.3	2.9743	0
Germany	Europe	Developed	2018	47950.2	3.98746	0
Germany	Europe	Developed	2019	46794.9	1.73903	0
Germany	Europe	Developed	2020	46208.4	2.92785	0
Ghana	Africa	#N/A	2010	1299.35	7.84958	0
Ghana	Africa	#N/A	2011	1549.46	8.25574	0
Ghana	Africa	#N/A	2012	1587.56	7.98266	0
Ghana	Africa	#N/A	2013	2361.09	5.13665	0
Ghana	Africa	#N/A	2014	1899.67	6.13949	0
Ghana	Africa	#N/A	2015	1705.58	6.46133	0
Ghana	Africa	#N/A	2016	1913.47	6.20551	0
Ghana	Africa	#N/A	2017	2020.68	5.38849	0
Ghana	Africa	#N/A	2018	2194.23	4.44141	0
Ghana	Africa	#N/A	2019	2210.36	5.67745	0
Ghana	Africa	#N/A	2020	2205.53	2.73708	0
Greece	Europe	Emerging	2010	26690.6	0.179536	1
Greece	Europe	Emerging	2011	25450.5	0.386445	1
Greece	Europe	Emerging	2012	21915.2	0.686692	1
Greece	Europe	Emerging	2013	21749.2	1.23316	1
Greece	Europe	Emerging	2014	21601.8	1.1471	1
Greece	Europe	Emerging	2015	18050.1	0.648725	1
Greece	Europe	Emerging	2016	17885.4	1.39809	1
Greece	Europe	Emerging	2017	18562.2	1.72517	1
Greece	Europe	Emerging	2018	19766	1.89928	1
Greece	Europe	Emerging	2019	19150.8	2.43713	0
Greece	Europe	Emerging	2020	17622.5	1.74949	0
Haiti	America	#N/A	2010	1172.1	1.50093	0
Haiti	America	#N/A	2011	1287.95	0.914769	0
Haiti	America	#N/A	2012	1337.34	1.13794	0
Haiti	America	#N/A	2013	1393.96	1.08652	0
Haiti	America	#N/A	2014	1402.1	0.653929	0
Haiti	America	#N/A	2015	1389.12	0.712458	0
Haiti	America	#N/A	2016	1265.99	0.749945	0
Haiti	America	#N/A	2017	1294.24	2.49312	0
Haiti	America	#N/A	2018	1435.35	0.638103	0
Haiti	America	#N/A	2019	1272.49	0.507242	0
Haiti	America	#N/A	2020	1272.37	0.206779	0
Hong Kong SAR, China	Asia	Developed	2010	32550	36.1748	0
Hong Kong SAR, China	Asia	Developed	2011	35142.5	38.684	0
Hong Kong SAR, China	Asia	Developed	2012	36730.9	28.5144	0
Hong Kong SAR, China	Asia	Developed	2013	38403.8	27.8775	0
Hong Kong SAR, China	Asia	Developed	2014	40315.3	44.5508	0
Hong Kong SAR, China	Asia	Developed	2015	42431.9	58.5187	0
Hong Kong SAR, China	Asia	Developed	2016	43731.1	41.5348	0
Hong Kong SAR, China	Asia	Developed	2017	46165.9	36.8407	0
Hong Kong SAR, China	Asia	Developed	2018	48542.7	26.8285	0
Hong Kong SAR, China	Asia	Developed	2019	48354.5	16.0597	0
Hong Kong SAR, China	Asia	Developed	2020	46323.9	33.8884	0
Hungary	Europe	Emerging	2010	13191.6	-15.7076	0
Hungary	Europe	Emerging	2011	14216.2	7.56406	0
Hungary	Europe	Emerging	2012	12950.7	8.39372	0
Hungary	Europe	Emerging	2013	13687.5	-2.6424	0
Hungary	Europe	Emerging	2014	14267	9.2573	0
Hungary	Europe	Emerging	2015	12706.9	-4.20607	0
Hungary	Europe	Emerging	2016	13090.5	54.1692	0
Hungary	Europe	Emerging	2017	14605.9	-8.47658	0
Hungary	Europe	Emerging	2018	16411.4	-40.0811	0
Hungary	Europe	Emerging	2019	16733.3	60.0616	0
Hungary	Europe	Emerging	2020	15980.7	108.42	0
Iceland	Europe	Frontier	2010	43237.1	1.8688	0
Iceland	Europe	Frontier	2011	47714.6	7.27227	0
Iceland	Europe	Frontier	2012	45995.5	6.94278	0
Iceland	Europe	Frontier	2013	49805	2.93089	0
Iceland	Europe	Frontier	2014	54576.7	4.29142	0
Iceland	Europe	Frontier	2015	52951.7	6.54081	0
Iceland	Europe	Frontier	2016	61987.9	-5.12806	0
Iceland	Europe	Frontier	2017	72010.1	-28.3072	0
Iceland	Europe	Frontier	2018	74469.8	-2.37072	0
Iceland	Europe	Frontier	2019	68941.5	-2.23859	0
Iceland	Europe	Frontier	2020	59270.2	-4.72547	0
India	Asia	Emerging	2010	1357.56	1.63503	0
India	Asia	Emerging	2011	1458.1	2.00207	0
India	Asia	Emerging	2012	1443.88	1.31293	0
India	Asia	Emerging	2013	1449.61	1.51628	0
India	Asia	Emerging	2014	1573.89	1.69566	0
India	Asia	Emerging	2015	1605.61	2.09212	0
India	Asia	Emerging	2016	1732.55	1.93736	0
India	Asia	Emerging	2017	1980.67	1.50732	0
India	Asia	Emerging	2018	1996.92	1.55926	0
India	Asia	Emerging	2019	2100.75	1.76313	0
India	Asia	Emerging	2020	1927.71	2.41941	0
Indonesia	Asia	Emerging	2010	3122.36	2.02518	0
Indonesia	Asia	Emerging	2011	3643.05	2.30298	0
Indonesia	Asia	Emerging	2012	3694.36	2.30978	0
Indonesia	Asia	Emerging	2013	3623.93	2.55136	0
Indonesia	Asia	Emerging	2014	3491.64	2.81997	0
Indonesia	Asia	Emerging	2015	3331.7	2.29762	0
Indonesia	Asia	Emerging	2016	3562.82	0.487372	0
Indonesia	Asia	Emerging	2017	3837.58	2.01949	0
Indonesia	Asia	Emerging	2018	3893.86	1.81429	0
Indonesia	Asia	Emerging	2019	4135.2	2.23338	0
Indonesia	Asia	Emerging	2020	3869.59	1.80666	0
Iran, Islamic Rep.	Mediterranean	#N/A	2010	6599.66	0.749572	0
Iran, Islamic Rep.	Mediterranean	#N/A	2011	7781.41	0.736394	0
Iran, Islamic Rep.	Mediterranean	#N/A	2012	7927.84	0.778424	0
Iran, Islamic Rep.	Mediterranean	#N/A	2013	6018.32	0.662609	0
Iran, Islamic Rep.	Mediterranean	#N/A	2014	5585.53	0.486609	0
Iran, Islamic Rep.	Mediterranean	#N/A	2015	4904.33	0.532535	0
Iran, Islamic Rep.	Mediterranean	#N/A	2016	5253.43	0.80673	0
Iran, Islamic Rep.	Mediterranean	#N/A	2017	5520.31	1.12699	0
Iran, Islamic Rep.	Mediterranean	#N/A	2018	3598.48	0.806165	0
Iran, Islamic Rep.	Mediterranean	#N/A	2019	3114.62	0.58394	0
Iran, Islamic Rep.	Mediterranean	#N/A	2020	2422.48	0.659552	0
Iraq	Asia	#N/A	2010	4657.28	1.00796	0
Iraq	Asia	#N/A	2011	6045.49	1.12086	0
Iraq	Asia	#N/A	2012	6836.07	1.55962	0
Iraq	Asia	#N/A	2013	7076.55	-0.995279	0
Iraq	Asia	#N/A	2014	6637.68	-4.45521	0
Iraq	Asia	#N/A	2015	4688.32	-4.54159	0
Iraq	Asia	#N/A	2016	4550.66	-3.75499	0
Iraq	Asia	#N/A	2017	5076.69	-2.68799	0
Iraq	Asia	#N/A	2018	5523.08	-2.14855	0
Iraq	Asia	#N/A	2019	5658.49	-1.30822	0
Iraq	Asia	#N/A	2020	4145.86	-1.88694	0
Ireland	Europe	Developed	2010	48607.9	17.0299	1
Ireland	Europe	Developed	2011	52108.8	9.93006	1
Ireland	Europe	Developed	2012	49028.8	25.7596	1
Ireland	Europe	Developed	2013	51518.4	29.7262	1
Ireland	Europe	Developed	2014	55525.9	37.6538	0
Ireland	Europe	Developed	2015	61987.6	81.3346	0
Ireland	Europe	Developed	2016	62819	34.4516	0
Ireland	Europe	Developed	2017	69601.7	17.4239	0
Ireland	Europe	Developed	2018	79069	17.5032	0
Ireland	Europe	Developed	2019	80886.6	-11.684	0
Ireland	Europe	Developed	2020	85267.8	7.61975	0
Israel	Asia	Developed	2010	30694.2	2.97659	0
Israel	Asia	Developed	2011	33610.7	3.29897	0
Israel	Asia	Developed	2012	32510.3	3.48944	0
Israel	Asia	Developed	2013	36316.5	4.02567	0
Israel	Asia	Developed	2014	37738.4	1.94533	0
Israel	Asia	Developed	2015	35813.7	3.77775	0
Israel	Asia	Developed	2016	37282.5	3.75771	0
Israel	Asia	Developed	2017	40474.7	4.75474	0
Israel	Asia	Developed	2018	41704.8	5.75806	0
Israel	Asia	Developed	2019	43588.7	4.36315	0
Israel	Asia	Developed	2020	44168.9	5.96491	0
Italy	Europe	Developed	2010	36000.5	0.465343	0
Italy	Europe	Developed	2011	38599.1	1.50374	0
Italy	Europe	Developed	2012	35053.5	0.00167224	0
Italy	Europe	Developed	2013	35550	0.912122	0
Italy	Europe	Developed	2014	35518.4	0.788869	0
Italy	Europe	Developed	2015	30230.2	0.724628	0
Italy	Europe	Developed	2016	30939.7	1.36777	0
Italy	Europe	Developed	2017	32326.7	0.569173	0
Italy	Europe	Developed	2018	34608.7	2.11629	0
Italy	Europe	Developed	2019	33566.8	1.55198	0
Italy	Europe	Developed	2020	31714.2	-1.16963	0
Jamaica	America	#N/A	2010	4704.05	1.4052	0
Jamaica	America	#N/A	2011	5111.47	1.19599	0
Jamaica	America	#N/A	2012	5209.86	2.79146	0
Jamaica	America	#N/A	2013	4989.73	3.81898	0
Jamaica	America	#N/A	2014	4834.28	4.18835	0
Jamaica	America	#N/A	2015	4907.93	6.51901	0
Jamaica	America	#N/A	2016	4843.75	6.5921	0
Jamaica	America	#N/A	2017	5070.1	6.002	0
Jamaica	America	#N/A	2018	5359.99	4.92423	0
Jamaica	America	#N/A	2019	5369.5	4.20331	0
Jamaica	America	#N/A	2020	4664.53	1.91929	0
Japan	Asia	Developed	2010	44968.2	0.129204	0
Japan	Asia	Developed	2011	48760.1	-0.0136483	0
Japan	Asia	Developed	2012	49145.3	0.0087202	0
Japan	Asia	Developed	2013	40898.6	0.204293	0
Japan	Asia	Developed	2014	38475.4	0.403355	0
Japan	Asia	Developed	2015	34960.6	0.118162	0
Japan	Asia	Developed	2016	39400.7	0.818482	0
Japan	Asia	Developed	2017	38891.1	0.38132	0
Japan	Asia	Developed	2018	39808.2	0.502083	0
Japan	Asia	Developed	2019	40777.6	0.779377	0
Japan	Asia	Developed	2020	40193.3	1.24014	0
Jordan	Asia	#N/A	2010	3736.65	6.22248	0
Jordan	Asia	#N/A	2011	3852.89	5.03336	0
Jordan	Asia	#N/A	2012	3910.35	4.89481	0
Jordan	Asia	#N/A	2013	4044.43	5.64977	0
Jordan	Asia	#N/A	2014	4131.45	5.91205	0
Jordan	Asia	#N/A	2015	4164.11	4.1472	0
Jordan	Asia	#N/A	2016	4175.36	3.89285	0
Jordan	Asia	#N/A	2017	4231.52	4.90164	0
Jordan	Asia	#N/A	2018	4308.15	2.22428	0
Jordan	Asia	#N/A	2019	4405.49	1.63971	0
Jordan	Asia	#N/A	2020	4282.77	1.64317	0
Kazakhstan	Asia	#N/A	2010	9070.49	5.03631	0
Kazakhstan	Asia	#N/A	2011	11634	7.14351	0
Kazakhstan	Asia	#N/A	2012	12386.7	6.56165	0
Kazakhstan	Asia	#N/A	2013	13890.6	4.2307	0
Kazakhstan	Asia	#N/A	2014	12807.3	3.30063	0
Kazakhstan	Asia	#N/A	2015	10510.8	3.56737	0
Kazakhstan	Asia	#N/A	2016	7714.84	12.5446	0
Kazakhstan	Asia	#N/A	2017	9247.58	2.82522	0
Kazakhstan	Asia	#N/A	2018	9812.63	0.0465089	0
Kazakhstan	Asia	#N/A	2019	9812.6	2.04694	0
Kazakhstan	Asia	#N/A	2020	9122.23	4.32922	0
Kenya	Africa	Frontier	2010	951.688	0.392164	0
Kenya	Africa	Frontier	2011	971.633	3.09468	0
Kenya	Africa	Frontier	2012	1136.87	2.44725	0
Kenya	Africa	Frontier	2013	1210.39	1.81416	0
Kenya	Africa	Frontier	2014	1315.8	1.2022	0
Kenya	Africa	Frontier	2015	1336.88	0.883794	0
Kenya	Africa	Frontier	2016	1410.53	0.907308	0
Kenya	Africa	Frontier	2017	1572.35	1.5434	0
Kenya	Africa	Frontier	2018	1708	1.76342	0
Kenya	Africa	Frontier	2019	1816.55	1.32508	0
Kenya	Africa	Frontier	2020	1878.58	0.709563	0
Korea, Rep.	Asia	Emerging	2010	23087.2	0.830144	0
Korea, Rep.	Asia	Emerging	2011	25096.3	0.779829	0
Korea, Rep.	Asia	Emerging	2012	25466.8	0.74278	0
Korea, Rep.	Asia	Emerging	2013	27182.7	0.931328	0
Korea, Rep.	Asia	Emerging	2014	29249.6	0.624772	0
Korea, Rep.	Asia	Emerging	2015	28732.2	0.279996	0
Korea, Rep.	Asia	Emerging	2016	29288.9	0.806893	0
Korea, Rep.	Asia	Emerging	2017	31616.8	1.10308	0
Korea, Rep.	Asia	Emerging	2018	33422.9	0.706301	0
Korea, Rep.	Asia	Emerging	2019	31846.2	0.583394	0
Korea, Rep.	Asia	Emerging	2020	31631.5	0.563137	0
Kuwait	Asia	Emerging	2010	38577.5	1.13034	0
Kuwait	Asia	Emerging	2011	48631.8	2.11534	0
Kuwait	Asia	Emerging	2012	51979.1	1.65025	0
Kuwait	Asia	Emerging	2013	49388.1	0.823163	0
Kuwait	Asia	Emerging	2014	44062.3	0.298716	0
Kuwait	Asia	Emerging	2015	29869.6	0.248455	0
Kuwait	Asia	Emerging	2016	27653.2	0.266887	0
Kuwait	Asia	Emerging	2017	29759.5	0.0936248	0
Kuwait	Asia	Emerging	2018	33399.1	-0.0154705	0
Kuwait	Asia	Emerging	2019	32373.3	0.378583	0
Kuwait	Asia	Emerging	2020	24811.8	-0.594649	0
Lebanon	Mediterranean	#N/A	2010	7761.64	11.1328	0
Lebanon	Mediterranean	#N/A	2011	7675.31	7.85694	0
Lebanon	Mediterranean	#N/A	2012	7952.15	7.06539	0
Lebanon	Mediterranean	#N/A	2013	7933.23	5.67283	0
Lebanon	Mediterranean	#N/A	2014	7687.93	5.94703	0
Lebanon	Mediterranean	#N/A	2015	7644.55	4.31289	0
Lebanon	Mediterranean	#N/A	2016	7626.3	4.99809	0
Lebanon	Mediterranean	#N/A	2017	7792.6	4.73027	0
Lebanon	Mediterranean	#N/A	2018	8012.54	4.80859	0
Lebanon	Mediterranean	#N/A	2019	7583.7	3.95463	0
Lebanon	Mediterranean	#N/A	2020	4649.55	9.01448	0
Lesotho	Africa	#N/A	2010	1119.84	0.425678	0
Lesotho	Africa	#N/A	2011	1287.27	2.37159	0
Lesotho	Africa	#N/A	2012	1229.64	2.28653	0
Lesotho	Africa	#N/A	2013	1166.91	2.1304	0
Lesotho	Africa	#N/A	2014	1194.58	3.8696	0
Lesotho	Africa	#N/A	2015	1146.06	8.7515	0
Lesotho	Africa	#N/A	2016	1018.93	3.74751	0
Lesotho	Africa	#N/A	2017	1102.94	1.82799	0
Lesotho	Africa	#N/A	2018	1192.48	1.62576	0
Lesotho	Africa	#N/A	2019	1113.37	1.51012	0
Lesotho	Africa	#N/A	2020	875.353	1.5766	0
Liberia	Africa	#N/A	2010	513.446	103.337	0
Liberia	Africa	#N/A	2011	596.897	86.9894	0
Liberia	Africa	#N/A	2012	657.936	82.7472	0
Liberia	Africa	#N/A	2013	721.93	62.9069	0
Liberia	Africa	#N/A	2014	721.182	15.5587	0
Liberia	Africa	#N/A	2015	710.384	7.21024	0
Liberia	Africa	#N/A	2016	714.623	9.1719	0
Liberia	Africa	#N/A	2017	698.702	7.30949	0
Liberia	Africa	#N/A	2018	677.322	3.77268	0
Liberia	Africa	#N/A	2019	621.893	2.61121	0
Liberia	Africa	#N/A	2020	632.936	2.71649	0
Luxembourg	Europe	#N/A	2010	104965	69.6743	0
Luxembourg	Europe	#N/A	2011	115762	14.3522	0
Luxembourg	Europe	#N/A	2012	106749	42.6522	0
Luxembourg	Europe	#N/A	2013	113625	24.5574	0
Luxembourg	Europe	#N/A	2014	118824	27.4948	0
Luxembourg	Europe	#N/A	2015	101376	20.8164	0
Luxembourg	Europe	#N/A	2016	104278	51.3069	0
Luxembourg	Europe	#N/A	2017	107361	-10.3972	0
Luxembourg	Europe	#N/A	2018	116597	-23.5179	0
Luxembourg	Europe	#N/A	2019	114685	21.072	0
Luxembourg	Europe	#N/A	2020	116015	84.7198	0
Madagascar	Africa	#N/A	2010	471.959	9.13867	0
Madagascar	Africa	#N/A	2011	531.265	7.05979	0
Madagascar	Africa	#N/A	2012	518.153	7.03681	0
Madagascar	Africa	#N/A	2013	541.066	4.55465	0
Madagascar	Africa	#N/A	2014	530.861	2.97751	0
Madagascar	Africa	#N/A	2015	467.236	2.89728	0
Madagascar	Africa	#N/A	2016	475.956	4.56461	0
Madagascar	Africa	#N/A	2017	515.293	3.52797	0
Madagascar	Africa	#N/A	2018	518.401	4.44793	0
Madagascar	Africa	#N/A	2019	526.225	3.3628	0
Madagascar	Africa	#N/A	2020	471.491	2.7456	0
Malaysia	Asia	Emerging	2010	9040.57	4.26866	0
Malaysia	Asia	Emerging	2011	10399.4	5.07446	0
Malaysia	Asia	Emerging	2012	10817.4	2.82906	0
Malaysia	Asia	Emerging	2013	10970.1	3.4943	0
Malaysia	Asia	Emerging	2014	11319.1	3.14127	0
Malaysia	Asia	Emerging	2015	9955.24	3.27095	0
Malaysia	Asia	Emerging	2016	9817.79	4.47132	0
Malaysia	Asia	Emerging	2017	10259.3	2.93579	0
Malaysia	Asia	Emerging	2018	11377.7	2.31457	0
Malaysia	Asia	Emerging	2019	11414.2	2.5063	0
Malaysia	Asia	Emerging	2020	10412.3	1.2798	0
Maldives	Asia	#N/A	2010	7076.74	8.36376	0
Maldives	Asia	#N/A	2011	7291.47	15.2659	0
Maldives	Asia	#N/A	2012	7265.72	7.89894	0
Maldives	Asia	#N/A	2013	7928.48	10.9504	0
Maldives	Asia	#N/A	2014	8499.31	9.01659	0
Maldives	Asia	#N/A	2015	9033.46	7.25104	0
Maldives	Asia	#N/A	2016	9209.4	10.4276	0
Maldives	Asia	#N/A	2017	9577.7	9.6296	0
Maldives	Asia	#N/A	2018	10276.8	10.8595	0
Maldives	Asia	#N/A	2019	10626.4	17.1376	0
Maldives	Asia	#N/A	2020	6924.11	11.775	0
Mali	Africa	Frontier	2010	710.274	3.47613	0
Mali	Africa	Frontier	2011	837.606	4.27966	0
Mali	Africa	Frontier	2012	778.625	3.19775	0
Mali	Africa	Frontier	2013	805.034	2.3247	0
Mali	Africa	Frontier	2014	848.279	1.0026	0
Mali	Africa	Frontier	2015	751.473	2.10164	0
Mali	Africa	Frontier	2016	780.724	2.53981	0
Mali	Africa	Frontier	2017	830.022	3.64033	0
Mali	Africa	Frontier	2018	894.805	2.73605	0
Mali	Africa	Frontier	2019	879.123	4.1703	0
Mali	Africa	Frontier	2020	862.453	1.76407	0
Mexico	America	Emerging	2010	9271.4	2.88606	0
Mexico	America	Emerging	2011	10203.4	2.01978	0
Mexico	America	Emerging	2012	10241.7	1.51622	0
Mexico	America	Emerging	2013	10725.2	3.98741	0
Mexico	America	Emerging	2014	10928.9	2.17868	0
Mexico	America	Emerging	2015	9616.65	3.05653	0
Mexico	America	Emerging	2016	8744.52	3.60542	0
Mexico	America	Emerging	2017	9287.85	2.86221	0
Mexico	America	Emerging	2018	9686.51	3.08418	0
Mexico	America	Emerging	2019	9946.03	2.32097	0
Mexico	America	Emerging	2020	8329.27	2.8912	0
Mongolia	Asia	#N/A	2010	2643.29	23.5263	0
Mongolia	Asia	#N/A	2011	3757.57	43.9121	0
Mongolia	Asia	#N/A	2012	4351.89	34.756	0
Mongolia	Asia	#N/A	2013	4366.09	16.3701	0
Mongolia	Asia	#N/A	2014	4158.52	2.76259	0
Mongolia	Asia	#N/A	2015	3918.59	0.811709	0
Mongolia	Asia	#N/A	2016	3660.15	-37.1727	0
Mongolia	Asia	#N/A	2017	3669.41	13.016	0
Mongolia	Asia	#N/A	2018	4134.98	14.8089	0
Mongolia	Asia	#N/A	2019	4339.84	17.1989	0
Mongolia	Asia	#N/A	2020	4060.95	12.9131	0
Morocco	Africa	Frontier	2010	2839.93	1.3309	0
Morocco	Africa	Frontier	2011	3046.95	2.48727	0
Morocco	Africa	Frontier	2012	2912.66	2.89209	0
Morocco	Africa	Frontier	2013	3121.68	3.14616	0
Morocco	Africa	Frontier	2014	3171.7	3.20253	0
Morocco	Africa	Frontier	2015	2875.26	3.21498	0
Morocco	Africa	Frontier	2016	2896.72	2.08434	0
Morocco	Africa	Frontier	2017	3035.45	2.44351	0
Morocco	Africa	Frontier	2018	3226.98	3.00127	0
Morocco	Africa	Frontier	2019	3230.41	1.43557	0
Morocco	Africa	Frontier	2020	3058.69	1.53671	0
Myanmar	Asia	#N/A	2010	1018.13	2.3842	0
Myanmar	Asia	#N/A	2011	1061.92	4.65609	0
Myanmar	Asia	#N/A	2012	1035.8	2.28719	0
Myanmar	Asia	#N/A	2013	1121.94	3.72217	0
Myanmar	Asia	#N/A	2014	1140.77	3.43795	0
Myanmar	Asia	#N/A	2015	1144.47	6.47763	0
Myanmar	Asia	#N/A	2016	1158.43	5.43706	0
Myanmar	Asia	#N/A	2017	1257.8	7.81826	0
Myanmar	Asia	#N/A	2018	1279.09	2.63341	0
Myanmar	Asia	#N/A	2019	1477.36	2.52641	0
Myanmar	Asia	#N/A	2020	1467.6	2.29701	0
Namibia	Africa	#N/A	2010	5395	2.51527	0
Namibia	Africa	#N/A	2011	5806.75	6.41679	0
Namibia	Africa	#N/A	2012	5942.29	7.98616	0
Namibia	Africa	#N/A	2013	5392.09	6.45234	0
Namibia	Africa	#N/A	2014	5469.9	3.58317	0
Namibia	Africa	#N/A	2015	4896.62	7.40067	0
Namibia	Africa	#N/A	2016	4546.99	3.34571	0
Namibia	Africa	#N/A	2017	5367.11	2.17506	0
Namibia	Africa	#N/A	2018	5587.99	1.71299	0
Namibia	Africa	#N/A	2019	5037.34	-1.41219	0
Namibia	Africa	#N/A	2020	4179.28	-1.53301	0
Nepal	Asia	#N/A	2010	592.401	0.548295	0
Nepal	Asia	#N/A	2011	799.583	0.434851	0
Nepal	Asia	#N/A	2012	804.142	0.423691	0
Nepal	Asia	#N/A	2013	823.36	0.334712	0
Nepal	Asia	#N/A	2014	844.853	0.133746	0
Nepal	Asia	#N/A	2015	901.75	0.21303	0
Nepal	Asia	#N/A	2016	899.524	0.432213	0
Nepal	Asia	#N/A	2017	1048.45	0.67744	0
Nepal	Asia	#N/A	2018	1178.53	0.206157	0
Nepal	Asia	#N/A	2019	1194.96	0.542802	0
Nepal	Asia	#N/A	2020	1155.14	0.376224	0
Netherlands	Europe	Developed	2010	50950	13.6735	0
Netherlands	Europe	Developed	2011	54159.3	36.73	0
Netherlands	Europe	Developed	2012	50073	28.567	0
Netherlands	Europe	Developed	2013	52184.1	37.4807	0
Netherlands	Europe	Developed	2014	52830.2	13.202	0
Netherlands	Europe	Developed	2015	45175.2	42.1527	0
Netherlands	Europe	Developed	2016	46007.9	29.7831	0
Netherlands	Europe	Developed	2017	48555	25.6847	0
Netherlands	Europe	Developed	2018	53018.6	-37.7308	0
Netherlands	Europe	Developed	2019	52476.3	-18.6002	0
Netherlands	Europe	Developed	2020	52397.1	-16.3396	0
New Zealand	Oceania	Developed	2010	33676.8	0.195408	0
New Zealand	Oceania	Developed	2011	38387.6	0.819062	0
New Zealand	Oceania	Developed	2012	39973.4	2.18317	0
New Zealand	Oceania	Developed	2013	42976.6	-0.0364157	0
New Zealand	Oceania	Developed	2014	44572.9	1.61517	0
New Zealand	Oceania	Developed	2015	38630.7	-0.0412057	0
New Zealand	Oceania	Developed	2016	40080.5	1.06281	0
New Zealand	Oceania	Developed	2017	42992.9	1.15488	0
New Zealand	Oceania	Developed	2018	43306.1	1.18576	0
New Zealand	Oceania	Developed	2019	42755.2	1.37208	0
New Zealand	Oceania	Developed	2020	41441.5	1.92574	0
Nicaragua	America	#N/A	2020	1905.26	1.44436	0
Nicaragua	America	#N/A	2010	1503.87	5.59336	0
Nicaragua	America	#N/A	2011	1655.82	9.57924	0
Nicaragua	America	#N/A	2012	1760.47	7.36517	0
Nicaragua	America	#N/A	2013	1811.64	8.78723	0
Nicaragua	America	#N/A	2014	1934.06	9.06364	0
Nicaragua	America	#N/A	2015	2049.85	7.58033	0
Nicaragua	America	#N/A	2016	2107.57	7.44463	0
Nicaragua	America	#N/A	2017	2159.16	7.51059	0
Nicaragua	America	#N/A	2018	2014.57	6.43059	0
Nicaragua	America	#N/A	2019	1926.7	3.98851	0
Nigeria	Africa	Frontier	2010	2280.44	1.66721	0
Nigeria	Africa	Frontier	2011	2487.6	2.18301	0
Nigeria	Africa	Frontier	2012	2723.82	1.55212	0
Nigeria	Africa	Frontier	2013	2961.55	1.09356	0
Nigeria	Africa	Frontier	2014	3098.99	0.858612	0
Nigeria	Africa	Frontier	2015	2687.48	0.629447	0
Nigeria	Africa	Frontier	2016	2176	0.853394	0
Nigeria	Africa	Frontier	2017	1968.57	0.642182	0
Nigeria	Africa	Frontier	2018	2027.78	0.195183	0
Nigeria	Africa	Frontier	2019	2229.86	0.514393	0
Nigeria	Africa	Frontier	2020	2097.09	0.551772	0
Norway	Europe	Developed	2010	87693.8	5.04581	0
Norway	Europe	Developed	2011	100601	2.06636	0
Norway	Europe	Developed	2012	101524	5.47549	0
Norway	Europe	Developed	2013	102913	-0.261803	0
Norway	Europe	Developed	2014	97019.2	0.650517	0
Norway	Europe	Developed	2015	74355.5	1.88545	0
Norway	Europe	Developed	2016	70460.6	-5.0616	0
Norway	Europe	Developed	2017	75496.8	1.4811	0
Norway	Europe	Developed	2018	82267.8	-1.29618	0
Norway	Europe	Developed	2019	75826.1	4.03264	0
Norway	Europe	Developed	2020	67329.7	-1.05073	0
Oman	Mediterranean	Frontier	2010	18712.6	1.91196	0
Oman	Mediterranean	Frontier	2011	20876.6	2.10219	0
Oman	Mediterranean	Frontier	2012	21872.6	1.5612	0
Oman	Mediterranean	Frontier	2013	20865.8	1.79286	0
Oman	Mediterranean	Frontier	2014	20035.2	1.38766	0
Oman	Mediterranean	Frontier	2015	16033.5	-2.76002	0
Oman	Mediterranean	Frontier	2016	14610	3.0152	0
Oman	Mediterranean	Frontier	2017	15127.9	3.60798	0
Oman	Mediterranean	Frontier	2018	16521.2	6.49272	0
Oman	Mediterranean	Frontier	2019	15343	4.97026	0
Oman	Mediterranean	Frontier	2020	14485.4	3.86576	0
Pakistan	Asia	Frontier	2010	987.41	1.1413	0
Pakistan	Asia	Frontier	2011	1164.98	0.620823	0
Pakistan	Asia	Frontier	2012	1198.12	0.382827	0
Pakistan	Asia	Frontier	2013	1208.92	0.576511	0
Pakistan	Asia	Frontier	2014	1251.18	0.772219	0
Pakistan	Asia	Frontier	2015	1356.67	0.618356	0
Pakistan	Asia	Frontier	2016	1368.43	0.924442	0
Pakistan	Asia	Frontier	2017	1464.93	0.819523	0
Pakistan	Asia	Frontier	2018	1482.21	0.552187	0
Pakistan	Asia	Frontier	2019	1284.7	0.800554	0
Pakistan	Asia	Frontier	2020	1188.86	0.801569	0
Panama	America	#N/A	2010	8082.02	8.65854	0
Panama	America	#N/A	2011	9358.26	12.6725	0
Panama	America	#N/A	2012	10722.3	8.36488	0
Panama	America	#N/A	2013	11889.1	8.33114	0
Panama	America	#N/A	2014	12796.1	9.98448	0
Panama	America	#N/A	2015	13630.3	9.46411	0
Panama	America	#N/A	2016	14344	9.06331	0
Panama	America	#N/A	2017	15146.4	6.56251	0
Panama	America	#N/A	2018	15544.7	8.11229	0
Panama	America	#N/A	2019	15728	6.64517	0
Panama	America	#N/A	2020	12509.8	-3.99195	0
Peru	America	Emerging	2010	5082.35	5.73083	0
Peru	America	Emerging	2011	5869.32	4.47263	0
Peru	America	Emerging	2012	6528.97	7.07114	0
Peru	America	Emerging	2013	6756.75	4.88429	0
Peru	America	Emerging	2014	6672.88	1.95725	0
Peru	America	Emerging	2015	6229.1	4.38026	0
Peru	America	Emerging	2016	6205	3.51183	0
Peru	America	Emerging	2017	6710.51	3.25131	0
Peru	America	Emerging	2018	6957.79	2.78286	0
Peru	America	Emerging	2019	7027.61	2.76319	0
Peru	America	Emerging	2020	6126.87	1.47512	0
Philippines	Asia	Emerging	2010	2217.47	0.513698	0
Philippines	Asia	Emerging	2011	2450.74	0.856962	0
Philippines	Asia	Emerging	2012	2694.31	1.22763	0
Philippines	Asia	Emerging	2013	2871.43	1.31643	0
Philippines	Asia	Emerging	2014	2959.65	1.92938	0
Philippines	Asia	Emerging	2015	3001.04	1.84018	0
Philippines	Asia	Emerging	2016	3073.65	2.59851	0
Philippines	Asia	Emerging	2017	3123.25	3.12239	0
Philippines	Asia	Emerging	2018	3252.11	2.86834	0
Philippines	Asia	Emerging	2019	3485.34	2.30118	0
Philippines	Asia	Emerging	2020	3298.83	1.8218	0
Poland	Europe	Emerging	2010	12613	3.83362	0
Poland	Europe	Emerging	2011	13879.6	3.50823	0
Poland	Europe	Emerging	2012	13097.3	1.47596	0
Poland	Europe	Emerging	2013	13696.5	0.152586	0
Poland	Europe	Emerging	2014	14271.3	3.6455	0
Poland	Europe	Emerging	2015	12578.5	3.15291	0
Poland	Europe	Emerging	2016	12447.4	3.87639	0
Poland	Europe	Emerging	2017	13864.7	2.23396	0
Poland	Europe	Emerging	2018	15468.4	3.00028	0
Poland	Europe	Emerging	2019	15694.8	2.82028	0
Poland	Europe	Emerging	2020	15721	2.9144	0
Portugal	Europe	Developed	2010	22498.7	3.7695	1
Portugal	Europe	Developed	2011	23186.9	4.01192	1
Portugal	Europe	Developed	2012	20564.9	9.89489	1
Portugal	Europe	Developed	2013	21647	6.95554	1
Portugal	Europe	Developed	2014	22074.3	5.24652	1
Portugal	Europe	Developed	2015	19242.4	0.637193	0
Portugal	Europe	Developed	2016	19978.4	3.56535	0
Portugal	Europe	Developed	2017	21437.3	4.83845	0
Portugal	Europe	Developed	2018	23551	3.23958	0
Portugal	Europe	Developed	2019	23284.5	4.30025	0
Portugal	Europe	Developed	2020	22176.3	2.06025	0
Qatar	Asia	Emerging	2010	67403.1	3.73261	0
Qatar	Asia	Emerging	2011	82409.9	0.559389	0
Qatar	Asia	Emerging	2012	85076	0.211889	0
Qatar	Asia	Emerging	2013	85050.7	-0.422883	0
Qatar	Asia	Emerging	2014	83858.3	0.504491	0
Qatar	Asia	Emerging	2015	63039.1	0.662099	0
Qatar	Asia	Emerging	2016	57163	0.510044	0
Qatar	Asia	Emerging	2017	59124.9	0.612039	0
Qatar	Asia	Emerging	2018	65907.9	-1.1925	0
Qatar	Asia	Emerging	2019	62088	-1.59473	0
Qatar	Asia	Emerging	2020	50124.4	-1.68551	0
Romania	Europe	Frontier	2010	8214.08	1.93239	0
Romania	Europe	Frontier	2011	9099.22	1.29283	0
Romania	Europe	Frontier	2012	8507.1	1.78601	0
Romania	Europe	Frontier	2013	9547.85	2.02033	0
Romania	Europe	Frontier	2014	10043.7	1.93499	0
Romania	Europe	Frontier	2015	8969.15	2.42939	0
Romania	Europe	Frontier	2016	9548.59	3.32327	0
Romania	Europe	Frontier	2017	10807	2.81202	0
Romania	Europe	Frontier	2018	12399	3.04135	0
Romania	Europe	Frontier	2019	12889.8	2.94757	0
Romania	Europe	Frontier	2020	12896.1	1.44841	0
Russian Federation	Europe	#N/A	2010	10675	2.83083	0
Russian Federation	Europe	#N/A	2011	14311.1	2.69236	0
Russian Federation	Europe	#N/A	2012	15420.9	2.2908	0
Russian Federation	Europe	#N/A	2013	15974.6	3.0194	0
Russian Federation	Europe	#N/A	2014	14095.6	1.06988	0
Russian Federation	Europe	#N/A	2015	9313.01	0.502608	0
Russian Federation	Europe	#N/A	2016	8704.9	2.5485	0
Russian Federation	Europe	#N/A	2017	10720.3	1.81409	0
Russian Federation	Europe	#N/A	2018	11287.4	0.530061	0
Russian Federation	Europe	#N/A	2019	11497.6	1.89486	0
Russian Federation	Europe	#N/A	2020	10126.7	0.63895	0
Rwanda	Africa	#N/A	2010	609.725	3.53185	0
Rwanda	Africa	#N/A	2011	668.495	1.62951	0
Rwanda	Africa	#N/A	2012	725.17	3.52425	0
Rwanda	Africa	#N/A	2013	722.894	2.99099	0
Rwanda	Africa	#N/A	2014	743.559	3.81003	0
Rwanda	Africa	#N/A	2015	751.077	1.89815	0
Rwanda	Africa	#N/A	2016	744.761	3.21901	0
Rwanda	Africa	#N/A	2017	772.317	2.96145	0
Rwanda	Africa	#N/A	2018	783.637	3.79857	0
Rwanda	Africa	#N/A	2019	820.149	2.54126	0
Rwanda	Africa	#N/A	2020	797.856	0.966859	0
Saudi Arabia	Mediterranean	Emerging	2010	19262.5	5.53432	0
Saudi Arabia	Mediterranean	Emerging	2011	23745.9	2.42958	0
Saudi Arabia	Mediterranean	Emerging	2012	25243.6	1.65527	0
Saudi Arabia	Mediterranean	Emerging	2013	24845.1	1.18727	0
Saudi Arabia	Mediterranean	Emerging	2014	24464.2	1.05927	0
Saudi Arabia	Mediterranean	Emerging	2015	20627.9	1.24429	0
Saudi Arabia	Mediterranean	Emerging	2016	19878.8	1.15555	0
Saudi Arabia	Mediterranean	Emerging	2017	20802.5	0.206052	0
Saudi Arabia	Mediterranean	Emerging	2018	23337	0.539986	0
Saudi Arabia	Mediterranean	Emerging	2019	23139.8	0.57538	0
Saudi Arabia	Mediterranean	Emerging	2020	20110.3	0.771187	0
Senegal	Africa	Frontier	2010	1271.58	1.68778	0
Senegal	Africa	Frontier	2011	1366.77	1.90107	0
Senegal	Africa	Frontier	2012	1317.78	1.56368	0
Senegal	Africa	Frontier	2013	1372.67	1.64582	0
Senegal	Africa	Frontier	2014	1396.66	2.03613	0
Senegal	Africa	Frontier	2015	1219.25	2.30195	0
Senegal	Africa	Frontier	2016	1269.9	2.4811	0
Senegal	Africa	Frontier	2017	1361.7	2.80185	0
Senegal	Africa	Frontier	2018	1458.07	3.66766	0
Senegal	Africa	Frontier	2019	1430.15	4.57158	0
Senegal	Africa	Frontier	2020	1471.83	6.00749	0
Serbia	Europe	Frontier	2010	5735.42	4.04895	0
Serbia	Europe	Frontier	2011	6809.16	10.0096	0
Serbia	Europe	Frontier	2012	6015.95	2.94473	0
Serbia	Europe	Frontier	2013	6755.07	4.25525	0
Serbia	Europe	Frontier	2014	6600.06	4.24872	0
Serbia	Europe	Frontier	2015	5588.98	5.90867	0
Serbia	Europe	Frontier	2016	5765.2	5.78781	0
Serbia	Europe	Frontier	2017	6292.54	6.55201	0
Serbia	Europe	Frontier	2018	7252.4	8.04076	0
Serbia	Europe	Frontier	2019	7411.56	8.28647	0
Serbia	Europe	Frontier	2020	7720.51	6.53564	0
Seychelles	Africa	#N/A	2010	10804.7	16.4748	0
Seychelles	Africa	#N/A	2011	12189.1	13.4394	0
Seychelles	Africa	#N/A	2012	12006.7	57.8375	0
Seychelles	Africa	#N/A	2013	14765.7	4.31342	0
Seychelles	Africa	#N/A	2014	14700.3	8.06812	0
Seychelles	Africa	#N/A	2015	14745.3	7.6874	0
Seychelles	Africa	#N/A	2016	15068.6	2.86364	0
Seychelles	Africa	#N/A	2017	15906.1	8.14436	0
Seychelles	Africa	#N/A	2018	16390.8	19.8789	0
Seychelles	Africa	#N/A	2019	16198.5	16.0395	0
Seychelles	Africa	#N/A	2020	10764.4	16.5216	0
Sierra Leone	Africa	#N/A	2010	401.835	9.24755	0
Sierra Leone	Africa	#N/A	2011	448.338	32.3012	0
Sierra Leone	Africa	#N/A	2012	566.378	19.0025	0
Sierra Leone	Africa	#N/A	2013	716.836	8.73241	0
Sierra Leone	Africa	#N/A	2014	714.7	7.47912	0
Sierra Leone	Africa	#N/A	2015	588.229	5.9837	0
Sierra Leone	Africa	#N/A	2016	501.415	3.76918	0
Sierra Leone	Africa	#N/A	2017	499.381	11.1235	0
Sierra Leone	Africa	#N/A	2018	533.992	6.1307	0
Sierra Leone	Africa	#N/A	2019	527.534	8.40037	0
Sierra Leone	Africa	#N/A	2020	509.377	8.58172	0
Singapore	Asia	Developed	2010	47237	23.0693	0
Singapore	Asia	Developed	2011	53890.4	17.5964	0
Singapore	Asia	Developed	2012	55546.5	18.7439	0
Singapore	Asia	Developed	2013	56967.4	20.9345	0
Singapore	Asia	Developed	2014	57562.5	21.8193	0
Singapore	Asia	Developed	2015	55646.6	22.6538	0
Singapore	Asia	Developed	2016	56848.2	21.3048	0
Singapore	Asia	Developed	2017	61176.5	29.3549	0
Singapore	Asia	Developed	2018	66679	22.105	0
Singapore	Asia	Developed	2019	65640.7	32.1698	0
Singapore	Asia	Developed	2020	59797.8	25.7193	0
Slovenia	Europe	Frontier	2010	23509.5	0.662657	0
Slovenia	Europe	Frontier	2011	25095.1	1.70033	0
Slovenia	Europe	Frontier	2012	22643.1	0.0719999	0
Slovenia	Europe	Frontier	2013	23496.6	0.214915	0
Slovenia	Europe	Frontier	2014	24214.9	2.04159	0
Slovenia	Europe	Frontier	2015	20881.8	4.01518	0
Slovenia	Europe	Frontier	2016	21663.6	3.23289	0
Slovenia	Europe	Frontier	2017	23455.9	2.46802	0
Slovenia	Europe	Frontier	2018	26104.1	2.84119	0
Slovenia	Europe	Frontier	2019	25943	3.97117	0
Slovenia	Europe	Frontier	2020	25517.3	0.9076	0
Solomon Islands	Oceania	#N/A	2010	1604.21	19.5939	0
Solomon Islands	Oceania	#N/A	2011	1938.89	11.4341	0
Solomon Islands	Oceania	#N/A	2012	2141.82	2.00517	0
Solomon Islands	Oceania	#N/A	2013	2248.61	4.15929	0
Solomon Islands	Oceania	#N/A	2014	2274.89	1.57405	0
Solomon Islands	Oceania	#N/A	2015	2167.12	2.46528	0
Solomon Islands	Oceania	#N/A	2016	2225.49	2.7089	0
Solomon Islands	Oceania	#N/A	2017	2332.84	2.89023	0
Solomon Islands	Oceania	#N/A	2018	2411.86	1.58723	0
Solomon Islands	Oceania	#N/A	2019	2344.23	2.08823	0
Solomon Islands	Oceania	#N/A	2020	2250.6	0.580899	0
South Africa	Africa	Emerging	2010	7328.62	0.884902	0
South Africa	Africa	Emerging	2011	8007.48	0.903377	0
South Africa	Africa	Emerging	2012	7501.66	1.06492	0
South Africa	Africa	Emerging	2013	6832.73	2.05358	0
South Africa	Africa	Emerging	2014	6433.4	1.51933	0
South Africa	Africa	Emerging	2015	5734.63	0.438736	0
South Africa	Africa	Emerging	2016	5272.54	0.684613	0
South Africa	Africa	Emerging	2017	6131.48	0.539674	0
South Africa	Africa	Emerging	2018	6372.61	1.37571	0
South Africa	Africa	Emerging	2019	6001.4	1.3188	0
South Africa	Africa	Emerging	2020	5655.87	0.954002	0
Spain	Europe	Developed	2010	30502.7	2.57681	1
Spain	Europe	Developed	2011	31636.4	1.81448	1
Spain	Europe	Developed	2012	28324.4	1.57368	1
Spain	Europe	Developed	2013	29059.5	3.49681	1
Spain	Europe	Developed	2014	29461.6	2.40567	1
Spain	Europe	Developed	2015	25732	1.9276	0
Spain	Europe	Developed	2016	26505.3	3.59177	0
Spain	Europe	Developed	2017	28100.6	2.41086	0
Spain	Europe	Developed	2018	30349.8	4.12773	0
Spain	Europe	Developed	2019	29555.3	1.77733	0
Spain	Europe	Developed	2020	27063.2	2.63252	0
Sri Lanka	Asia	Frontier	2010	2799.65	0.841873	0
Sri Lanka	Asia	Frontier	2011	3200.86	1.46405	0
Sri Lanka	Asia	Frontier	2012	3350.52	1.37521	0
Sri Lanka	Asia	Frontier	2013	3610.29	1.25482	0
Sri Lanka	Asia	Frontier	2014	3819.25	1.12609	0
Sri Lanka	Asia	Frontier	2015	3843.78	0.843203	0
Sri Lanka	Asia	Frontier	2016	3886.29	1.08864	0
Sri Lanka	Asia	Frontier	2017	4076.75	1.57012	0
Sri Lanka	Asia	Frontier	2018	4058.8	1.83491	0
Sri Lanka	Asia	Frontier	2019	3851.56	0.885174	0
Sri Lanka	Asia	Frontier	2020	3680.67	0.537788	0
Sudan	Africa	#N/A	2010	1489.87	3.50005	0
Sudan	Africa	#N/A	2011	1437.78	3.15235	0
Sudan	Africa	#N/A	2012	1332.91	6.14212	0
Sudan	Africa	#N/A	2013	1381.49	3.92312	0
Sudan	Africa	#N/A	2014	1625.46	2.52699	0
Sudan	Africa	#N/A	2015	1656.91	3.34135	0
Sudan	Africa	#N/A	2016	1325.16	2.49533	0
Sudan	Africa	#N/A	2017	1103	2.58044	0
Sudan	Africa	#N/A	2018	825.869	3.66805	0
Sudan	Africa	#N/A	2019	753.282	3.15553	0
Sudan	Africa	#N/A	2020	486.419	3.36132	0
Sweden	Europe	Developed	2010	52869	0.126076	0
Sweden	Europe	Developed	2011	60755.8	1.21572	0
Sweden	Europe	Developed	2012	58037.8	0.773513	0
Sweden	Europe	Developed	2013	61126.9	0.224394	0
Sweden	Europe	Developed	2014	60020.4	-1.48193	0
Sweden	Europe	Developed	2015	51545.5	2.03014	0
Sweden	Europe	Developed	2016	51965.2	3.03348	0
Sweden	Europe	Developed	2017	53791.5	5.2504	0
Sweden	Europe	Developed	2018	54589.1	-0.171455	0
Sweden	Europe	Developed	2019	51939.4	3.1817	0
Sweden	Europe	Developed	2020	52274.4	5.25405	0
Switzerland	Europe	Developed	2010	77117.1	2.92836	0
Switzerland	Europe	Developed	2011	91254	2.87581	0
Switzerland	Europe	Developed	2012	86547.7	5.77127	0
Switzerland	Europe	Developed	2013	88109.5	-3.49723	0
Switzerland	Europe	Developed	2014	89684.7	2.85991	0
Switzerland	Europe	Developed	2015	84776.1	16.9127	0
Switzerland	Europe	Developed	2016	83073.3	23.9795	0
Switzerland	Europe	Developed	2017	83352.1	20.3322	0
Switzerland	Europe	Developed	2018	86388.4	-21.8055	0
Switzerland	Europe	Developed	2019	85334.5	1.19914	0
Switzerland	Europe	Developed	2020	87097	-34.209	0
Tajikistan	Asia	#N/A	2010	749.552	1.66497	0
Tajikistan	Asia	#N/A	2011	847.382	2.23654	0
Tajikistan	Asia	#N/A	2012	969.296	3.16697	0
Tajikistan	Asia	#N/A	2013	1048.23	3.35138	0
Tajikistan	Asia	#N/A	2014	1104.17	3.584	0
Tajikistan	Asia	#N/A	2015	978.405	5.48891	0
Tajikistan	Asia	#N/A	2016	807.103	3.45542	0
Tajikistan	Asia	#N/A	2017	848.672	2.46571	0
Tajikistan	Asia	#N/A	2018	853.219	2.84432	0
Tajikistan	Asia	#N/A	2019	890.544	2.56373	0
Tajikistan	Asia	#N/A	2020	859.138	1.30013	0
Tanzania	Africa	#N/A	2010	743.404	5.66373	0
Tanzania	Africa	#N/A	2011	781.434	3.54721	0
Tanzania	Africa	#N/A	2012	867.857	4.53877	0
Tanzania	Africa	#N/A	2013	970.4	4.56926	0
Tanzania	Africa	#N/A	2014	1030.08	2.83417	0
Tanzania	Africa	#N/A	2015	947.933	3.1787	0
Tanzania	Africa	#N/A	2016	966.503	1.73593	0
Tanzania	Africa	#N/A	2017	1004.91	1.75861	0
Tanzania	Africa	#N/A	2018	1042.84	1.70441	0
Tanzania	Africa	#N/A	2019	1085.88	1.991	0
Tanzania	Africa	#N/A	2020	1076.47	1.09741	0
Thailand	Asia	Emerging	2010	5076.34	4.32321	0
Thailand	Asia	Emerging	2011	5492.12	0.667087	0
Thailand	Asia	Emerging	2012	5860.58	3.24457	0
Thailand	Asia	Emerging	2013	6168.26	3.79127	0
Thailand	Asia	Emerging	2014	5951.88	1.22145	0
Thailand	Asia	Emerging	2015	5840.05	2.22468	0
Thailand	Asia	Emerging	2016	5993.31	0.843365	0
Thailand	Asia	Emerging	2017	6593.82	1.8155	0
Thailand	Asia	Emerging	2018	7296.88	2.60285	0
Thailand	Asia	Emerging	2019	7817.01	0.880154	0
Thailand	Asia	Emerging	2020	7186.87	-0.965897	0
Togo	Africa	Frontier	2010	534.045	3.64676	0
Togo	Africa	Frontier	2011	587.097	18.8178	0
Togo	Africa	Frontier	2012	571.807	3.13715	0
Togo	Africa	Frontier	2013	621.399	4.24835	0
Togo	Africa	Frontier	2014	640.934	1.18078	0
Togo	Africa	Frontier	2015	570.91	6.16762	0
Togo	Africa	Frontier	2016	803.152	-0.767758	0
Togo	Africa	Frontier	2017	830.745	1.38471	0
Togo	Africa	Frontier	2018	901.523	-2.54454	0
Togo	Africa	Frontier	2019	893.352	4.78779	0
Togo	Africa	Frontier	2020	914.951	8.44243	0
Tunisia	Africa	Frontier	2010	4141.98	2.88813	0
Tunisia	Africa	Frontier	2011	4264.68	0.899087	0
Tunisia	Africa	Frontier	2012	4152.68	3.2852	0
Tunisia	Africa	Frontier	2013	4222.71	2.17448	0
Tunisia	Africa	Frontier	2014	4305.48	2.03845	0
Tunisia	Africa	Frontier	2015	3861.69	2.11997	0
Tunisia	Africa	Frontier	2016	3697.94	1.40342	0
Tunisia	Africa	Frontier	2017	3481.24	1.92329	0
Tunisia	Africa	Frontier	2018	3438.81	2.32308	0
Tunisia	Africa	Frontier	2019	3351.57	1.938	0
Tunisia	Africa	Frontier	2020	3521.59	1.42279	0
Turkey	Asia	Emerging	2010	10742.8	1.17105	0
Turkey	Asia	Emerging	2011	11420.6	1.92927	0
Turkey	Asia	Emerging	2012	11795.6	1.56083	0
Turkey	Asia	Emerging	2013	12614.8	1.41608	0
Turkey	Asia	Emerging	2014	12158	1.42041	0
Turkey	Asia	Emerging	2015	11006.3	2.2287	0
Turkey	Asia	Emerging	2016	10894.6	1.59079	0
Turkey	Asia	Emerging	2017	10589.7	1.28545	0
Turkey	Asia	Emerging	2018	9453.2	1.64707	0
Turkey	Asia	Emerging	2019	9126.59	1.2176	0
Turkey	Asia	Emerging	2020	8536.43	1.05562	0
Uganda	Africa	#N/A	2010	819.007	2.039	0
Uganda	Africa	#N/A	2011	828.994	3.20861	0
Uganda	Africa	#N/A	2012	786.739	4.41439	0
Uganda	Africa	#N/A	2013	806.612	3.79032	0
Uganda	Africa	#N/A	2014	879.735	3.2459	0
Uganda	Africa	#N/A	2015	843.63	2.27761	0
Uganda	Africa	#N/A	2016	733.397	2.14253	0
Uganda	Africa	#N/A	2017	746.831	2.61089	0
Uganda	Africa	#N/A	2018	770.257	3.20513	0
Uganda	Africa	#N/A	2019	794.451	3.60332	0
Uganda	Africa	#N/A	2020	822.028	2.32389	0
Ukraine	Europe	#N/A	2010	2965.14	4.56838	0
Ukraine	Europe	#N/A	2011	3569.76	4.25611	0
Ukraine	Europe	#N/A	2012	3855.42	4.47718	0
Ukraine	Europe	#N/A	2013	4029.71	2.36694	0
Ukraine	Europe	#N/A	2014	3104.64	0.634441	0
Ukraine	Europe	#N/A	2015	2124.66	-0.217508	0
Ukraine	Europe	#N/A	2016	2187.73	4.42178	0
Ukraine	Europe	#N/A	2017	2640.68	3.28306	0
Ukraine	Europe	#N/A	2018	3096.82	3.80087	0
Ukraine	Europe	#N/A	2019	3662.56	3.7665	0
Ukraine	Europe	#N/A	2020	3724.94	0.1955	0
United Arab Emirates	Mediterranean	Emerging	2010	33893.3	3.03559	0
United Arab Emirates	Mediterranean	Emerging	2011	39194.7	2.03957	0
United Arab Emirates	Mediterranean	Emerging	2012	40976.5	2.5539	0
United Arab Emirates	Mediterranean	Emerging	2013	42412.6	2.50313	0
United Arab Emirates	Mediterranean	Emerging	2014	43751.8	2.74635	0
United Arab Emirates	Mediterranean	Emerging	2015	38663.4	2.38762	0
United Arab Emirates	Mediterranean	Emerging	2016	38141.9	2.69007	0
United Arab Emirates	Mediterranean	Emerging	2017	40644.8	2.68519	0
United Arab Emirates	Mediterranean	Emerging	2018	43839.3	2.45971	0
United Arab Emirates	Mediterranean	Emerging	2019	43103.3	4.28427	0
United Arab Emirates	Mediterranean	Emerging	2020	36284.6	5.54087	0
United Kingdom	Europe	Developed	2010	39536.8	2.67891	0
United Kingdom	Europe	Developed	2011	42047.6	1.00984	0
United Kingdom	Europe	Developed	2012	42449.1	1.71931	0
United Kingdom	Europe	Developed	2013	43401.3	1.94319	0
United Kingdom	Europe	Developed	2014	47452.2	1.90759	0
United Kingdom	Europe	Developed	2015	45039.2	1.53331	0
United Kingdom	Europe	Developed	2016	41048.3	11.9292	0
United Kingdom	Europe	Developed	2017	40304.7	4.64461	0
United Kingdom	Europe	Developed	2018	42992.8	-0.863745	0
United Kingdom	Europe	Developed	2019	42354.4	0.0776981	0
United Kingdom	Europe	Developed	2020	41059.2	1.1254	0
United States	America	Developed	2010	48466.7	1.76119	0
United States	America	Developed	2011	49882.6	1.69532	0
United States	America	Developed	2012	51602.9	1.54563	0
United States	America	Developed	2013	53106.5	1.71661	0
United States	America	Developed	2014	55050	1.43695	0
United States	America	Developed	2015	56863.4	2.80418	0
United States	America	Developed	2016	58021.4	2.53073	0
United States	America	Developed	2017	60109.7	1.94864	0
United States	America	Developed	2018	63064.4	1.03977	0
United States	America	Developed	2019	65279.5	1.40996	0
United States	America	Developed	2020	63593.4	1.00844	0
Uruguay	America	#N/A	2010	11992	5.43899	0
Uruguay	America	#N/A	2011	14236.7	5.60875	0
Uruguay	America	#N/A	2012	15171.6	12.4727	0
Uruguay	America	#N/A	2013	16973.7	1.71547	0
Uruguay	America	#N/A	2014	16831.9	7.13751	0
Uruguay	America	#N/A	2015	15613.7	5.01751	0
Uruguay	America	#N/A	2016	16715.6	-0.900909	0
Uruguay	America	#N/A	2017	18690.9	4.18238	0
Uruguay	America	#N/A	2018	18703.9	2.82909	0
Uruguay	America	#N/A	2019	17688	2.24489	0
Uruguay	America	#N/A	2020	15438.4	0.564104	0
Uzbekistan	Asia	#N/A	2010	1634.31	3.34115	0
Uzbekistan	Asia	#N/A	2011	1926.29	2.68375	0
Uzbekistan	Asia	#N/A	2012	2137.03	1.1023	0
Uzbekistan	Asia	#N/A	2013	2281.41	0.945034	0
Uzbekistan	Asia	#N/A	2014	2492.34	1.00027	0
Uzbekistan	Asia	#N/A	2015	2615.03	1.20794	0
Uzbekistan	Asia	#N/A	2016	2567.8	1.93014	0
Uzbekistan	Asia	#N/A	2017	1826.57	2.89514	0
Uzbekistan	Asia	#N/A	2018	1529.08	1.18687	0
Uzbekistan	Asia	#N/A	2019	1719.06	3.86675	0
Uzbekistan	Asia	#N/A	2020	1750.7	2.88922	0
Vanuatu	Oceania	#N/A	2010	2839.41	9.4093	0
Vanuatu	Oceania	#N/A	2011	3173.82	7.93579	0
Vanuatu	Oceania	#N/A	2012	2997.29	8.07506	0
Vanuatu	Oceania	#N/A	2013	2954.77	7.83052	0
Vanuatu	Oceania	#N/A	2014	2926.68	1.71771	0
Vanuatu	Oceania	#N/A	2015	2695.67	4.24442	0
Vanuatu	Oceania	#N/A	2016	2805.67	6.27845	0
Vanuatu	Oceania	#N/A	2017	3082.48	4.34327	0
Vanuatu	Oceania	#N/A	2018	3125.4	4.1087	0
Vanuatu	Oceania	#N/A	2019	3102.35	2.8694	0
Vanuatu	Oceania	#N/A	2020	2870.09	2.79174	0
Vietnam	Asia	Frontier	2010	1317.89	6.90061	0
Vietnam	Asia	Frontier	2011	1525.12	5.4818	0
Vietnam	Asia	Frontier	2012	1735.15	5.3703	0
Vietnam	Asia	Frontier	2013	1886.69	5.19793	0
Vietnam	Asia	Frontier	2014	2030.28	4.9408	0
Vietnam	Asia	Frontier	2015	2085.1	6.10636	0
Vietnam	Asia	Frontier	2016	2192.17	6.13807	0
Vietnam	Asia	Frontier	2017	2365.52	6.30083	0
Vietnam	Asia	Frontier	2018	2566.45	6.32102	0
Vietnam	Asia	Frontier	2019	2715.28	6.15452	0
Vietnam	Asia	Frontier	2020	2785.72	5.82685	0
Zambia	Africa	#N/A	2010	1489.46	8.5332	0
Zambia	Africa	#N/A	2011	1672.91	4.72516	0
Zambia	Africa	#N/A	2012	1763.07	6.78938	0
Zambia	Africa	#N/A	2013	1878.35	7.48933	0
Zambia	Africa	#N/A	2014	1762.43	5.55543	0
Zambia	Africa	#N/A	2015	1338.29	7.44742	0
Zambia	Africa	#N/A	2016	1280.81	3.16252	0
Zambia	Africa	#N/A	2017	1535.2	4.2805	0
Zambia	Africa	#N/A	2018	1516.37	1.55231	0
Zambia	Africa	#N/A	2019	1305	2.35092	0
Zambia	Africa	#N/A	2020	985.132	-0.953875	0
Zimbabwe	Africa	#N/A	2010	948.331	1.01802	0
Zimbabwe	Africa	#N/A	2011	1093.65	2.44151	0
Zimbabwe	Africa	#N/A	2012	1304.97	2.04413	0
Zimbabwe	Africa	#N/A	2013	1430	1.95406	0
Zimbabwe	Africa	#N/A	2014	1434.9	2.42517	0
Zimbabwe	Africa	#N/A	2015	1445.07	1.99969	0
Zimbabwe	Africa	#N/A	2016	1464.59	1.66927	0
Zimbabwe	Africa	#N/A	2017	1335.67	1.74688	0
Zimbabwe	Africa	#N/A	2018	1352.16	3.9627	0
Zimbabwe	Africa	#N/A	2019	1156.15	1.2938	0
Zimbabwe	Africa	#N/A	2020	1214.51	0.832965	0
